# Supplementary material for: Transcriptome-Based Identification and Molecular Evolution of the Cytochrome P450 Genes and Expression Profiling under Dimethoate Treatment in Amur Stickleback (Pungitius sinensis)
Source: Animals (Basel). 2019 Oct 28;9(11):873. doi: 10.3390/ani9110873 (PMC6912322; doi:10.3390/ani9110873)
Supplement: Supplementary file 1 [file animals-09-00873-s001.zip]

Archive with 6 entries (5 files):
- animals-535551-supplementary files for publication/
- animals-535551-supplementary files for publication/animals-535551-supplementary Table S1 for publication.doc
- animals-535551-supplementary files for publication/Fig. S1  ML-tree.png
- animals-535551-supplementary files for publication/Fig. S2.PDF
- animals-535551-supplementary files for publication/Fig. S3.png
- animals-535551-supplementary files for publication/Fig. S4.pdf
